# Supplementary material for: Mating induces switch from hormone-dependent to hormone-independent steroid receptor–mediated growth in Drosophila secondary cells
Source: PLoS Biol. 2019 Oct 7;17(10):e3000145. doi: 10.1371/journal.pbio.3000145 (PMC6797231; doi:10.1371/journal.pbio.3000145)
Supplement: S1 Data — (XLSX) [file pbio.3000145.s006.xlsx]

## Sheet: Fig 2K
Fig 2K
SC:MC nuclear area
Control	EcR-RNAi
0.88724	0.58163
0.776942	0.61465
1.13243	0.472526
0.968028	0.720165
0.979213	0.813418
1.17145	0.448833
1.03574	0.599947
1.29689	0.477635
0.869887	0.849296
1.06046	0.590244
1.08205	0.507912
1.02074	0.694381
1.03042	0.483416
0.93616	0.749947
0.752348	0.585036

## Sheet: Fig 2L
Fig 2L
SC:MC nuclear area
Control	EcR-B1	EcR-B1-RNAi	EcR-A-RNAi
1.67	1.52	1.79201	0.79
1.55	1.418	1.64	0.769
1.48	1.332	1.168	0.764
1.46	1.3	1.13	0.76
1.16	1.273	1.11	0.687
1.09	1.206	1.07	0.67
1.08	1.19	1.06904	0.627
1	1.167	1.05239	0.61
0.97	1.15	1.025	0.604
0.97	1.05	0.979	0.592
0.92	1.04	0.921	0.59
0.91	1.02	0.91	0.58
0.91	0.99	0.91	0.542
0.88	0.889	0.840385	0.54
0.85	0.862	0.836	0.537
0.82	0.78	0.819	0.53
0.8	0.779	0.813	0.527
0.79	0.764	0.789482	0.512
0.68	0.762	0.79	0.49
0.875	0.75	0.776115	0.47
0.874	0.739	0.761341	0.458
0.861	0.73	0.75	0.37
0.836	0.69	0.74	0.32
0.834	0.573	0.7	0.29
0.798	0.56	0.69
0.784	0.54	0.66
0.765	0.542	0.657486
0.61	0.524	0.625358
	0.4	0.620934
		0.62073
		0.6
		0.58
		0.574
		0.57
		0.57
		0.5
		0.47
		0.47
		0.46
		0.444254
		0.44
		0.394
		0.393
		0.39
		0.35

## Sheet: Fig 2M
Fig 2M
SC:MC nuclear area
Control	Control+20-HE	ecd1	ecd1+20-HE	shd-RNAi	spo-RNAi
1.67	1.40212	1.06	1.44366	1.29497	1.19
1.55	1.32558	0.9	1.38962	0.98366	1.07903
1.48	1.30538	0.88	1.35435	0.982398	1.01
1.46	1.19293	0.87	1.35	0.959307	0.98
1.16	1.09691	0.85	1.3197	0.950344	0.922614
1.09	1.08544	0.8	1.28	0.866379	0.903848
1.08	1.02326	0.78	1.19	0.86	0.891971
1	0.904774	0.769	1.17179	0.83	0.866382
0.97	0.872438	0.743933	1.16403	0.797864	0.859785
0.97	0.826861	0.739	1.16401	0.79	0.857902
0.92	0.70875	0.71	1.13424	0.784821	0.851649
0.91	0.661191	0.707	1.09242	0.76	0.85
0.91		0.7	1.05862	0.72319	0.81
0.88		0.693	1.06	0.720796	0.808959
0.85		0.69	1.05641	0.720216	0.789027
0.82		0.688	0.967988	0.718286	0.774389
0.8		0.67	0.954104	0.708735	0.761318
0.79		0.67	0.933737	0.68	0.752365
0.68		0.663	0.907835	0.677305	0.730239
0.923		0.66	0.865619	0.671845	0.71662
0.89		0.643	0.819572	0.67	0.71
0.887		0.64	0.82	0.5733	0.7
0.876		0.632	0.795942	0.520122	0.680756
0.875		0.617	0.611177	0.492396	0.659606
0.874		0.615			0.66
0.861		0.6			0.652166
0.836		0.598			0.622644
0.834		0.586			0.61
0.798		0.573			0.6
0.784		0.533			0.581064
0.765		0.53			0.580503
0.61		0.528			0.577178
		0.52			0.57
		0.518			0.563854
		0.508			0.524114
		0.493			0.506183
		0.492
		0.487
		0.481
		0.475
		0.464
		0.46
		0.434
		0.368
		0.363

## Sheet: Fig 3I
Fig 3I
SC:MC nuclear area
Control Virgin	Control Mated	EcR-RNAi Virgin	EcR-RNAi Mated	EcR-A-RNAi Virgin	EcR-A-RNAi Mated	EcR-B1-RNAi Virgin	EcR-B1-RNAi Mated	Usp-RNAi Virgin	Usp-RNAi Mated	Dad Virgin	Dad Mated
1.48	1.83	0.767751	1.30802	0.79	2.018	1.64	1.91666	1.20396	2.25655	0.711972	0.611639
1.46	1.73	0.811338	1.02878	0.769	1.83	1.168	1.91057	1.168	1.91623	0.793345	0.566914
1.16	1.72	0.623734	0.826785	0.764	1.50105	1.13	1.86488	1.13	1.69	0.791734	0.750717
1.09	1.7	0.950617	1.57918	0.76	1.426	1.11	1.76525	1.12	1.53163	0.670017	0.732925
1.356	1.67	1.07371	1.59781	0.687	1.41679	1.07	1.73	1.03911	1.36803	0.734031	0.490848
1.33	1.5	0.59246	0.87925	0.67	1.40985	1.06904	1.73197	0.964501	1.36266	0.885858	0.626142
1.202	1.5	0.791929	0.937143	0.627	1.35999	1.05239	1.72629	0.91	1.33844	0.868914	0.681959
1.184	1.48	0.630478	1.2	0.61	1.23495	1.025	1.55	0.87	1.32383	0.668356	0.588973
1.172	1.43	1.12107	1.14	0.604	1.16	0.979	1.46612	0.832307	1.28857	0.799345	0.554345
1.171	1.35	0.779122	1.14	0.592	1.10033	0.921	1.44851	0.830428	1.27935	0.679451	0.49549
1.143	1.33	0.670444	1.13	0.59	1.08223	0.91	1.40566	0.826008	1.26956	0.700661	0.566565
1.126	1.3	0.916583	0.89	0.58	1.07893	0.91	1.40271	0.819131	1.24564	0.691201	0.330428
1.104	1.3	0.638109	0.84	0.542	1.07648	0.840385	1.34316	0.8	1.22726	0.492962	0.477978
1.077	1.27	0.98993	0.84	0.54	1.0615	0.836	1.34085	0.776449	1.21038	0.46718	0.583179
1.062	1.24	0.772248	0.81	0.537	1.05128	0.819	1.33802	0.718279	1.20555	0.601122	0.63023
1.05	1.21		0.79	0.53	0.988347	0.813	1.33333	0.7017	1.20294
1.043	1.21		0.78	0.527	0.98	0.789482	1.2902	0.695171	1.08
1.04	1.38		0.77	0.512	0.921894	0.79	1.28379	0.559041	0.982162
1.006	1.365		0.77	0.49	0.910234	0.776115	1.25934		0.958234
1.005	1.339		0.76	0.47	0.896699	0.761341	1.24131		0.940936
1.001	1.294		0.75	0.458	0.829558	0.75	1.19872		0.74
0.979	1.294		0.73	0.37	0.793293	0.74	1.13449
0.937	1.275		0.7	0.32	0.786856	0.7	1.03874
0.923	1.244		0.67	0.29	0.748747	0.69	1.0235
0.89	1.196		0.61		0.680255	0.66	0.989221
0.887	1.196				0.487573	0.657486	0.971687
0.876	1.103					0.625358
0.875	1.058					0.620934
0.874	1.043					0.62073
	1.027					0.6
	0.704					0.58
						0.574
						0.57
						0.57
						0.5
						0.47
						0.47
						0.46
						0.444254
						0.44
						0.394
						0.393
						0.39
						0.35

## Sheet: Fig 3J
Fig 3J
SC:MC nuclear area
Control Virgin	Control Mated	Control Virgin+20-HE	Control Mated+20-HE	ecd1 Virgin	ecd1 Mated	ecd1 Virgin + 20HE	ecd1 Mated + 20HE	spo-RNAi Virgin	spo-RNAi Mated	shd-RNAi Virgin	shd-RNAi Mated
1.67	1.866	1.40212	2.8298	1.06	2.47178	1.44366	3.26495		1.96
1.55	1.846	1.32558	2.32523	0.37	2.33476	1.38962	2.46493		1.94		2.14
1.48	1.796	1.30538	2.00353	0.67	2.11304	1.35435	2.15311		1.878	0.982398	1.84
1.46	1.634	1.19293	1.81164	0.52	2.05003	1.35	2.02364	0.98	1.88		1.766
1.16	1.467	1.09691	1.77655	0.53	1.85989	1.3197	2.01771	0.922614	1.84	0.950344	1.63173
1.09	1.448	1.08544	1.7607	0.74	1.72945	1.28	1.9466	0.903848	1.82	0.866379	1.58
1.08	1.426	1.02326	1.38217	0.45	1.72247	1.19	1.91719	0.891971	1.797	0.86	1.56
1	1.38	0.904774	1.28618	0.69	1.72122	1.17179	1.78242	0.866382	1.734	0.83	1.53
0.97	1.365	0.872438	1.1294	0.52	1.69509	1.16403	1.69001	0.859785	1.641	0.797864	1.51
0.97	1.339	0.826861	1.03351	0.49	1.69191	1.16401	1.64938	0.857902	1.61853	0.79	1.505
0.92	1.294	0.70875	0.762378	0.64	1.63209	1.13424	1.63991	0.851649	1.616	0.784821	1.47
0.91	1.294	0.661191	0.746038	0.52	1.61374	1.09242	1.62051	0.85	1.61	0.76	1.462
0.91	1.275		0.33236	0.52	1.60701	1.05862	1.61263	0.81	1.608	0.72319	1.46
0.88	1.244			0.38	1.57061	1.06	1.59782	0.808959	1.604	0.720796	1.45294
0.85	1.196			0.77	1.55934	1.05641	1.58801	0.789027	1.55	0.720216	1.337
0.82	1.196			0.46	1.55912	0.967988	1.53399	0.774389	1.55	0.718286	1.33
0.8	1.103			0.49	1.55357	0.954104	1.48854	0.761318	1.541	0.708735	1.295
0.79	1.058			0.45	1.54884	0.933737	1.45957	0.752365	1.48	0.68	1.28
0.68	1.043			0.48	1.5416	0.907835	1.43899	0.730239	1.4	0.677305	1.24
0.66	1.027			0.82		0.865619	1.43869	0.71662	1.37	0.671845	1.196
0.65	0.704			0.67		0.819572	1.42065	0.71	1.37	0.67	1.189
0.62	1.294			0.53		0.82	1.41354	0.7	1.34	0.5733	1.18
0.61	1.275			0.36		0.795942	1.39479	0.680756	1.34	0.520122	1.18
0.59	1.244			0.6		0.611177	1.33925	0.659606	1.34	0.492396	1.13
1.391	1.196			0.64			1.31101	0.66	1.33023		1.11
1.356				0.66			1.16282	0.652166	1.33		1.1
1.33				0.74			0.95706	0.622644	1.32067		1.035
1.202				0.57				0.61	1.31		1.03
1.184				1.18			2.78652	0.6	1.26		1.016
1.172				0.69			2.73262	0.581064	1.25		0.98
				0.78			2.59832	0.580503	1.25		0.97
				0.65			2.51999	0.577178	1.24		0.92
				0.6			2.41718	0.57	1.18		0.87
				0.58			2.27964	0.563854	1.11		0.61
				0.69			2.23508	0.524114	1.083		0.61
				0.493			2.20519	0.506183	1.03096		0.542
				0.492			2.14231		1.01
				0.487			2.12257		0.873
				0.481			2.09976		0.68
							2.0857
							2.03785
							1.97314
							1.80565
							1.77649
							1.77344
							1.76766
							1.66931
							1.62312
							1.61568
							1.60532
							1.51232
							1.40756
							1.4027
							1.26975
							1.2327
							1.02688
							0.941748

## Sheet: Fig 5F
Fig 5F
SC:MC nuclear area
Control	TkvAct	EcR-RNAi + TkvAct	EcR-B1	EcR-B1 + TkvAct
1.17105	2.19937	0.90028	1.03875	5.09687
1.02547	2.43506	1.26468	1.14494	3.44937
0.4234	2.35283	1.94756	1.35918	3.21786
1.112	2.31076	1.444	1.52982	4.02821
0.95	2.24379	2.73522	0.873118	3.31044
0.95	4.0768	0.827881	0.897436	3.24377
0.85	1.97647	2.5	0.912478	3.54432
1.12	2.0366	1.51284	1.2374	3.15789
0.88	2.12432	1.76149	1.91934	3.50124
1.39968	2.71171	1.09052	1.29167	3.394
1.42818	3.23565	1.54196	1.23343	3.54568
0.45	2.12022	2.49076	1.51557	2.575
0.56	2.83976	0.789887	1.40301	3.14759
0.89123	2.81639	1.55829	1.34515	3.23775
0.993011	2.5474	1.95913	1.33434	5.82147

## Sheet: Fig 7E
Fig 7E
SC:MC nuclear area
Control Virgin	TkvAct Virgin	EcR-C	EcR-C+Tkv Virgin
1.09	2.19937	2.79	4.44
1.08	2.43506	1.84	4.33
1	2.35283	1.77	4.07
0.97	2.31076	1.75	3.36
0.97	2.24379	1.75	2.14
0.92	4.0768	1.61	3.65
0.91	1.97647	1.61	2.09
0.91	2.0366	1.6	2.04
0.88	2.12432	1.58	4.23
0.85	2.71171	1.55	2.14
0.82	3.23565	1.53	3.11
0.8	2.12022	1.51	3.93
0.79	2.83976	1.49	5.63
0.68	2.81639	1.48	3.11
0.66	2.5474	1.47	2.11
0.65		1.46
0.62		1.45
0.61		1.39
0.59		1.34
		1.34
		1.32
		1.3
		1.3
		1.29

## Sheet: Fig 8K
Fig 8K
% EdU+ SCs per gland
Control Virgin	Control Mated	EcR-RNAi Mated	EcR-A-RNAi Mated	EcR-B1-RNAi Mated	EcR-C Virgin	Dad Mated	TkvAct Virgin	CycE Virgin	CycE-RNAi Mated	Usp-RNAi mated
0	54	0	3	32.5	100	0	55	100	0	0
0	16	0	0	25	100	5	100	100	0	0
0.087	41	2.3	1	25	100	2.5	75	100	0	0
0	29	2.4	0	20	100	0	81	100	0	0
0	78	4.8	0	32.5	100	2.5	90	100	0	0
0	47	0	2	42.5	100	0	16	100	0	0
3.6	48.4848	4.9	0	15	100	0	25	100	0	0
0	35.7143	15	0		100	5	0	100	0	0
0	42.5	0	0		100	2.5	97	100	0	0
0	50	0	0		100	2.5	43	100	0	0
	45.2381		0			0	35	100	0	0
	20					0		100	0
	50					0		100	0
	47.5							100

## Sheet: Fig 8L
Fig 8L
SC:MC Nuclear Area
Control Virgin	Control Mated	CycE O/E Virgin	CycE O/E Mated	CycE-RNAi Virgin	CycE-RNAi Mated
1.6712	1.83	4.63372	4.19641	1.32092	2.1856
1.55488	1.73	4.08851	3.94381	1.2	1.68526
1.4766	1.72	3.83015	3.84626	1.03321	1.65574
1.45504	1.7	3.65465	3.37575	0.97	1.51769
1.16497	1.67	3.15572	3.00441	0.941843	1.44988
1.09422	1.5	3.13835	2.83499	0.93	1.2055
1.08297	1.5	2.99448	2.80168	0.92377	1.12632
0.998223	1.48	2.82402	2.60132	0.923457	1.11082
0.96821	1.43	2.76423	1.73402	0.897149	1.07998
0.967988	1.35	2.76025	1.53979	0.84	1.06991
0.924996	1.33	2.4951	1.38036	0.818939	0.98302
0.91251	1.3	2.41512	1.37225	0.8	0.948296
0.906172	1.3	2.19286	1.34367	0.79188	0.810712
0.875387	1.27	1.65599	1.22327	0.778606	0.753883
0.853112	1.24	1.47369	1.148	0.746702	0.625542
0.817623	1.21			0.734595
0.801391	1.21			0.73
0.792558	1.16			0.71
0.679128	1.16			0.70167
0.659453	1.15			0.692541
0.653086	1.15			0.688837
0.623125	1.12			0.683027
0.612197	1.04			0.674067
0.592065	0.97			0.665796
				0.631924
				0.571105
				0.44347

## Sheet: Fig 9A
Fig 9A
SC:MC nuclear area
Control Virgin	Control Mated EdU-	Control Mated EdU+
1.6712	2.766	3.58327
1.55488	2.52065	3.076
1.4766	2.18371	3.03044
1.45504	2.17613	2.48915
1.16497	2.169	2.4009
1.09422	2.10507	2.36639
1.08297	2.06771	2.25054
0.998223	2.05195	2.20895
0.96821	1.99321	2.1843
0.967988	1.881	2.18094
0.924996	1.82732	2.01874
0.91251	1.75601	2.01839
0.906172	1.625	1.931
0.875387	1.59827	1.91834
0.853112	1.51117	1.78307
0.817623	1.42271	1.68669
0.801391	1.298	1.68291
0.792558	1.27778	1.66142
0.679128	1.27369	1.61155
0.659453	1.25001	1.57665
0.653086	1.19588	1.48274
0.623125	1.15807	0.922575
0.612197	1.05236
0.592065	0.762931
	0.329648
	0.322791

[truncated: 7 more sheets: Fig 9C, Fig 10E, S1I, S1J, S3A, S3B, S5H]
